# Supplementary material for: Effects of Transcranial Ultrasound Stimulation on Trigeminal Blink Reflex Excitability
Source: Brain Sci. 2021 May 15;11(5):645. doi: 10.3390/brainsci11050645 (PMC8156436; doi:10.3390/brainsci11050645)
Supplement: Supplementary file 1 [file brainsci-11-00645-s001.zip]

Archive with 1 entries (1 files):
- brainsci-1190022-supplementary.pdf
